# Supplementary material for: Virulence Factors and Antimicrobial Resistance Profile of Escherichia Coli Isolated from Laying Hens in Italy
Source: Animals (Basel). 2022 Jul 15;12(14):1812. doi: 10.3390/ani12141812 (PMC9311855; doi:10.3390/ani12141812)
Supplement: Supplementary file 1 [file animals-12-01812-s001.zip]

Archive with 1 entries (1 files):
- animals-1805631-supplementary.pdf
